# Supplementary material for: Relationship with Nut Consumption for Breakfast and Postprandial Glucose, Insulin, Triglyceride Responses: A Preliminary Study from Türkiye
Source: Foods. 2024 Oct 17;13(20):3289. doi: 10.3390/foods13203289 (PMC11508106; doi:10.3390/foods13203289)
Supplement: Supplementary file 1 [file foods-13-03289-s001.zip]

Archive with 1 entries (1 files):
- foods-3214080-supplementary.pdf
